# Supplementary material for: Stop-Flow Lithography for the Continuous Production of Degradable Hydrogel Achiral Crescent Microswimmers
Source: Micromachines (Basel). 2022 May 20;13(5):798. doi: 10.3390/mi13050798 (PMC9144168; doi:10.3390/mi13050798)
Supplement: Supplementary file 1 [file micromachines-13-00798-s001.zip]

Archive with 2 entries (2 files):
- micromachines-1719795-Supplementary.pdf
- VideoS1.mp4
